# Supplementary material for: DMC1 attenuates RAD51-mediated recombination in Arabidopsis
Source: PLoS Genet. 2022 Aug 25;18(8):e1010322. doi: 10.1371/journal.pgen.1010322 (PMC9451096; doi:10.1371/journal.pgen.1010322)
Supplement: S1 Data — These are numerical data used for figures and that support the findings of this study. (XLSX) [file pgen.1010322.s010.xlsx]

## Sheet: seeds silique dmc1 & pR51-DMC1g
	Seeds per Silique
	WT	dmc1	T1-1	T1-2	T1-3
	57	5	55	57	46
	66	1	50	62	52
	57	2	48	54	52
	61	2	49	59	54
	58	1	53	54	45
	58	1	50	50	50
	53	1	50	51	40
	54	2	47	46	48
	55	2	50	52	46
	55	3	54	45	48
	54	6	50	59	52
	50	4	49	46	61
	53	3	55	56	46
	56	3	54	46	48
	49	3	46	50	46
	51	4	51	50	48
	51	3	58	44	53
	51	2	60	53	51
	52	3	55	48	57
	52	6	52	52	50
	53	3	46	55	48
	51	4	44	44	54
	58	5	52	54	51
	50	8	54	46	53
	52	5	48	50	51
	56	3	50	50	44
	54	5	46	46	50
	50	3	48	45	45
	47	3	49	50	48
	54	3	47	55	44
	50	6	46	50	51
	60	5	54	58	51
	57	4	56	52	52
	56	4	54	63	48
	54	4	52	52	40
	54	5	52	52	55
	52	3	42	50	52
	52	2	49	52	55
	60	5	62	54	49
	53	4	52	53	50
			57	54
			46
Mean	54.15	3.525	51	51.6829	49.6
SD	3.75909	1.58499	4.27699	4.70871	4.24747

## Sheet: IU-GUS SDSA 
Blue Spots per plant (Spontaneous)													Blue Spots per plant (MMC-induced)
T1-2						T1-3							T1-2						T1-3
WT			WT + DMC1g			WT			WT + DMC1g				WT			WT + DMC1g			WT			WT + DMC1g
Rep1	Rep2	Rep3	Rep1	Rep2	Rep3	Rep1	Rep2	Rep3	Rep1	Rep2	Rep3		Rep1	Rep2	Rep3	Rep1	Rep2	Rep3	Rep1	Rep2	Rep3	Rep1	Rep2	Rep3
1	13	2	0	0	0	6	14	6	0	2	2		113	22	52	20	8	11	18	72	67	3	7	3
11	9	1	4	2	1	4	2	4	3	0	0		33	56	76	17	3	6	51	12	51	12	5	5
1	7	13	19	0	1	5	3	4	2	0	3		90	15	2	36	8	5	32	4	33	0	4	3
13	2	1	1	0	1	5	10	4	1	0	0		54	12	2	5	2	13	2	6	8	1	5	11
1	2	4	0	5	1	21	1	1	0	1	0		29	104	4	15	12	3	77	4	3	2	15	21
1	1	4	0	1	2	3	1	4	2	1	1		35	5	28	18	28	7	114	2	13	3	1	24
3	0	1	1	1	1	2	1	5	2	2	5		87	25	22	25	4	4	4	13	63	18	11	35
6	1	9	3	4	3	2	11	2	2	0	1		17	63	4	4	2	16	12	16	4	2	19	5
6	2	3	1	2	0	2	2	4	0	1	2		28	60	43	2	2	10	10	10	25	8	3	4
6	30	4	1	1	2	5	0	10	2	0	2		21	69	41	14	2	8	24	17	3	13	6	3
9	1	2	1	1	0	3	5	4	1	0	0		40	9	42	14	5	1	11	71	57	7	18	7
1	1	7	3	2	4	2	18	2	0	0	0		38	26	52	16	7	4	1	17	25	2	3	0
32	10	6	0	3	0	8	0	6	1	2	0		54	32	27	1	15	7	73	8	15	11	8	9
0	4	0	1	2	0	3	4	2	1	0	0		5	21	46	0	7	6	92	11	6	10	8	28
3	6	33	9	0	0	8	18	2	20	3	0		11	17	14	17	14	12	84	70	15	10	25	4
3	0	6	2	0	1	3	1	27	3	0	1		15	24	81	21	6	14	10	83	38	4	7	2
11	7	1	2	2	0	4	3	2	1	3	1		3	41	13	10	7	8	19	12	65	11	1	2
3	2	1	0	5	0	3	1	2	4	1	3		21	64	18	5	4	4	59	3	22	11	0	11
5	38	1	3	1	2	1	14	5	4	1	1		12	33	75	4	4	10	41	3	66	13	1	0
1	1	3	0	0	2	8	2	2	1	0	0		74	72	19	24	5	10	30	7	25	14	22	7
16	4	4	1	2	3	5	18	4	1	1	2		36	9	40	31	10	1	10	79	8	1	8	3
5	2	7	8	3	0	9	1	2	1	0	0		4	36	18	4	4	2	22	38	69	12	7	3
1	4	3	1	0	0	27	5	8	0	2	1		13	88	67	0	1	0	6	12	7	7	20	1
3	1	5	0	1	1	6	4	1	2	1	1		3	15	7	2	6	2	62	2	19	4	47	3
3	14	0	0	1	1	2	11	23	0	1	1		7	20	38	22	17	4	37	35	12	1	10	21
1	0	7	0	1	0	4	4	4	0	1	7		24	63	5	24	3	6	10	64	2	13	12	1
7	0	11	7	1	1	4	3	35	1	0	1		57	59	37	2	8	12	17	23	14	2	9	24
4	3	10	1	1	1	3	5	11	4	0	0		69	12	87	3	1	5	13	15	2	6	3	7
34	19	15	4	4	1	6	10	3	1	1	0		12	57	44	2	29	23	4	89	23	12	2	22
0	4	21	6	0	0	5	2	18	0	1	0		68	5	9	2	32	12	62	28	39	1	2	10
14	3	0	2	1	1	6	0	1	0	1	3		3	10	15	19	4	10	75	47	27	13	2	20
0	7	3	2	3	4	3	2	3	1	0	0		16	12	35	2	7	14	8	11	4	1	2	10
0	5	4	2	2	3	4	0	8	2	0	0		84	12	60	21	15	12	68	46	28	2	5	11
4	1	0	0	1	0	10	1	0	3	1	0		26	11	15	13	14	5	63	7	0	6	13	4
5	3	0	0	2	2	3	1	5	1	1	13		36	36	3	3	22	9	14	7	14	7	22	1
5	2	1	0	2	0	4	4	2	4	2	3		6	40	53	3	16	21	53	10	9	4	1	5
4	4	5	0	0	1	3	4	2	2	0	0		31	11	64	25	1	16	33	25	41	19	18	0
3	3	0	0	0	1	3	3	2	0	4	2		3	37	90	12	20	2	12	18	17	14	14	3
3	3	2	0	0	0	5	0	6	0	0	2		39	44	51	4	2	12	13	47	40	10	10	1
22	0	2	1	1	0	5	3	9	1	0	0		39	8	8	10	6	19	9	2	35	19	2	6
8	3	4	5	1	4	5	0	11	4	0	0		27	70	7	10	9	7	60	90	17	16	4	7
11	11	5	0	1	2	0	4	2	0	2	1		7	11	6	68	4	10	75	4	30	2	21	13
6	12	1	2	1	1	1	1	2	1	1	0		2	10	81	2	13	22	2	75	46	18	22	10
11	6	3	0	0	3	8	5	3	0	3	2		9	61	32	5	18	6	36	45	22	5	13	12
2	4	1	1	1	1	3	0	3	0	0	2		59	9	30	5	6	2	15	4	14	17	9	5
4	4	2	0	3	2	1	5	6	0	1	2		16	14	72	22	7	5	25	51	38	0	1	20
0	18	11	2	0	1	5	1	26	1	0	0		27	62	70	4	1	13	15	9	110	6	19	6
1	3	1	0	1	0	1	10	1	0	0	0		79	76	28	9	4	15	16	6	7	8	2	1
0	8	1	1	2	0	6	15	1	2	2	1		18	34	64	4	2	36	9	20	20	17	8	5
8	16	3	0	2	4	4	6	22	5	7	1		52	4	65	4	24	28	52	7	6	4	26	7
4	3	4	4	3	1	0	2	2	3	0	1		15	78	20	11	5	1	51	40	4	28	9	0
5	5	4	1	0	2	4	25	1	0	1	2		15	39	43	10	11	12	9	3	18	0	11	5
7	1	4	0	1	0	8	14	3	2	0	0		119	56	29	5	9	3	23	40	41	3	4	10
2	3	4	0	1	0	70	1	1	4	0	0		53	42	13	2	10	13	11	44	10	20	4	8
15	3	5	3	1	1	2	1	3	2	1	1		17	42	29	4	16	16	19		43	1	4	32
	3	4	1	6	1	0	6	18	1	1	0		11			18	19	14	30		77	10	7	20
	24	13	2	0	0	7	7		2	3	1		59			13		5	41		72	20	14	5
		12	3		1	13			0	7	2		19			0		5			17	6	14	14
		6			2	1			0				113			0						3	1	6
		5			0	7			5				40			22						1	1	15
					3	1			0				10			3						10	10
						4			2				88										2
						3			2														7
						4			0
						2			2
						3			0
						11			0
						0			2
						1			0
						1			3
						3			1
						4			0
						16			2
						5			0
						0			2
						10			3
						2			2
						10			1
						1
						2
						10

## Sheet: GU-US SSA
Blue Spots per plant (Spontaneous)
T1-1						T1-2						T1-3
WT			WT + DMC1g			WT			WT + DMC1g			WT + DMC1g
Rep1	Rep2	Rep3	Rep1	Rep2	Rep3	Rep1	Rep2	Rep3	Rep1	Rep2	Rep3	Rep1	Rep2	Rep3
18	10		8	50	38	1	32	2	20	8	32	6	15	7
23	9		22	10	45	8	33	4	3	5	3	19	31	13
22	50		8	16	15	37	3	14	14	28	38	18	7	23
8	17		26	18	18	19	15	9	7	11	9	12	21	20
12	6		24	24	8	10	9	36	40	18	25	8	8	2
18	13		12	8	5	17	12	20	5	6	30	5	28	9
9	12		15	24	10	21	19	27	12	9	14	26	19	21
9	10		7	28	20	6	15	41	19	14	8	16	14	13
14	10		37	12	40	9	17	12	8	3	27	33	2	14
16	31		43	9	23	7	15	9	14	30	21	16	45	7
12	12		5	22	28	15	11	13	19	11	12	22	11	10
24	10		7	5	6	6	23	8	8	17	17	9	14	13
8	7		24	8	9	24	27	9	18	48	13	4	22	24
17	14		19	8	29	18	10	25	5	30	11	7	24	10
31	33		4	13	7	40	7	22	30	23	15	9	33	13
15	17		11	3	19	17	10	60	35	2	33	34	10	13
15	11		12	23	10	11	24	8	10	20	9	7	17	26
17	14		40	6	34	36	7	38	13	22	15	2	14	6
22	7		38	30	5	11	28	9	19	22	30	15	6	11
26	16		10	17	5	5	9	9	27	16	9	17	19	13
9	5		9	15	4	6	24	9	14	21	11	5	34	7
17	10		9	45	10	10	7	13	27	18	18	37	9	17
10	6		32	27	7	10	21	3	3	23	29	20	11	15
13	15		7	13	42	7	16	15	11	2	22	5	20	20
25	28		12	14	20	16	15	9	10	17	13	31	25	18
21	19		5	13	4	33	5	19	12	5	7	31	12	13
38	13		34	18	30	5	10	11	21	3	28	19	22	6
28	7		7	72	10	19	13	9	31	16	5	24	22	35
14	19		7	1	5	30	6	5	13	15	13	30	23	25
16	6		15	7	5	16	3	6	41	5	24	8	5	11
4	12		19	26	15	23	27	11	4	24	31	45	8	28
25	18		11	17	14	10	14	32	6	42	6	2	9	13
23	42		10	12	7	11	27	5	24	6	5	15	10	9
9	21		15	9	17	29	10	21	33	11	34	3	8	13
41	8		36	20	5	41	6	32	6	5	38	5	2	43
34	7		15	46	9	8	27	28	15	8	40	11	14	5
35	8		5	18	20	10	13	11	8	6	9	11	26	9
4	40		4	10	30	20	2	13	36	11	39	10	10	15
14	30		27	7	36	10	17	12	8	33	35	55	6	12
19	7		11	9	21	20	7	4	28	7	10	18	10	27
23	12		41	7	14	7	32	6	4	8	12	5	8	8
12	10		18	19	14	8	5	8	31	15	10	8	4	15
29	12		5	27	26	15	6	7	8	45	11	34	2	41
19	27		17	40	11	4	5	10	13	6	20	6	10	2
10	18		25	8	29	10	15	16	16	5	38	3	6	16
15	29		11	14	10	8	15	3	38	6	11	34	12	17
17	16		8	11	14	35	12	35	26	13	19	38	26	16
6	7		22	7	19	12	7	9	18	30	7	5	6	10
11	9		9	9	8	12	18	4	10	40	5	7	27	15
6	6		8	10	9	8	6	16	46	10	25	15	8	17
	13		33	13	8			6		10	5	17	12	15
	10		44	63				7				30		5
			40	4
			28	18
				36

## Sheet: RAD51 foci
	RAD51 foci per nucleus
	WT	WT - 2h MMC	WT - 8h MMC	T1-1	T1-1 2h MMC	T1-1 8h MMC	T1-2	T1-2 2h MMC	T1-2 8h MMC
	0	0	0	0	0	0	0	0	0
	0	0	0	0	0	0	0	0	0
	0	0	0	0	0	0	0	0	0
	0	0	0	0	0	0	0	0	0
	0	0	0	0	0	0	0	0	0
	0	0	0	0	0	0	0	0	0
	0	0	0	0	0	0	0	0	0
	0	0	0	0	0	0	0	0	0
	0	0	0	0	0	0	0	0	0
	0	0	0	0	0	0	0	0	0
	0	0	0	0	0	0	0	0	0
	0	0	0	0	0	0	0	0	0
	0	0	0	0	0	0	0	0	0
	0	0	0	0	0	0	0	0	0
	0	0	0	0	0	0	0	0	0
	0	0	0	0	0	0	0	0	0
	0	0	0	0	0	0	0	0	0
	0	0	0	0	0	0	0	0	0
	0	0	0	0	0	0	0	0	0
	0	0	0	0	0	0	0	0	0
	0	0	0	0	0	0	0	0	0
	0	0	0	0	0	0	0	0	0
	0	0	0	0	0	0	0	0	0
	0	0	0	0	0	0	0	0	0
	0	0	0	0	0	0	0	0	0
	1	0	0	0	0	0	0	0	0
	1	0	0	0	0	0	0	0	0
	1	0	0	0	0	0	0	0	0
	0	0	0	0	0	0	0	0	0
	0	0	0	0	0	0	0	0	0
	0	0	0	0	0	0	0	0	0
	0	0	0	0	0	0	0	0	0
	0	0	0	0	0	0	0	0	0
	0	0	0	0	0	0	0	0	0
	0	0	0	0	0	0	0	0	0
	0	0	0	0	0	0	0	0	0
	0	0	0	0	0	0	0	0	0
	0	0	0	0	0	0	0	0	0
	0	0	0	0	0	0	0	0	0
	0	0	0	0	0	0	0	0	0
	0	0	0	0	0	0	0	0	0
	0	0	0	0	0	0	0	0	0
	0	0	0	0	0	0	0	0	0
	0	0	0	0	0	0	0	0	0
	0	0	0	0	0	0	0	0	0
	0	0	0	0	0	0	0	0	0
	0	0	0	0	0	0	0	0	0
	0	0	0	0	0	0	0	0	0
	0	0	0	0	0	0	0	0	0
	0	0	0	0	0	0	0	0	0
	0	0	0	0	0	0	0	0	0
	0	0	0	0	0	0	0	0	0
	0	0	0	0	0	0	0	0	0
	0	0	0	0	0	0	0	0	0
	0	0	0	0	0	0	0	0	0
	0	0	0	0	0	0	0	0	0
	0	0	0	0	0	0	0	0	0
	0	0	0	0	0	0	0	0	0
	0	0	0	0	0	0	0	0	0
	0	0	0	0	0	0	0	0	0
	0	0	0	0	0	0	0	0	0
	0	0	0	0	0	0	0	0	0
	0	0	0	0	0	0	0	0	0
	0	0	0	0	0	0	0	0	0
	0	0	0	0	0	0	0	0	0
	0	0	0	0	0	0	0	0	0
	0	0	0	0	0	0	0	0	0
	0	0	0	0	0	0	0	0	0
	0	0	0	0	0	0	0	0	0
	0	0	0	0	0	0	0	0	0
	1	0	0	0	0	0	0	0	0
	1	0	0	0	0	0	0	0	0
	1	0	0	0	0	0	0	0	0
	1	0	0	0	0	0	0	0	0
	1	0	0	0	0	0	0	0	0
	1	0	0	0	0	0	0	0	0
	1	0	0	0	0	0	0	0	0
	1	0	0	0	0	0	0	0	0
	0	0	0	0	0	0	0	0	0
	0	0	0	0	0	0	0	0	0
	0	0	0	0	0	0	0	0	0
	0	0	0	0	0	0	0	0	0
	0	0	0	0	0	0	0	0	0
	0	0	0	0	0	0	0	0	0
	0	0	0	0	0	0	0	0	0
	0	0	0	0	0	0	0	0	0
	0	0	0	0	0	0	0	0	0
	0	0	0	0	0	0	0	0	0
	0	0	0	0	0	0	0	0	0
	0	0	0	0	0	0	0	0	0
	0	0	0	0	0	0	0	0	0
	0	0	0	0	0	0	0	0	0
	0	0	0	0	0	0	0	0	0
	0	0	0	0	0	0	0	0	0
	1	0	0	0	0	0	0	0	0
	1	0	0	0	0	0	0	0	0
	0	0	0	0	0	0	0	0	0
	0	0	0	0	0	0	0	0	0
	0	0	0	0	0	0	0	0	0
	0	0	0	0	0	0	0	0	0
	0	0	0	0	0	0	0	0	0
	0	0	0	0	0	0	0	0	0
	0	0	0	0	0	0	0	0	0
	0	0	0	0	0	0	0	0	0
	0	0	0	0	0	0	0	0	0
	0	0	0	0	0	0	0	0	0
	0	0	0	0	0	0	0	0	0
	0	0	0	0	0	0	0	0	0
	0	0	0	0	0	0	0	0	0
	0	0	0	0	0	0	0	0	0
	0	0	0	0	0	0	0	0	0
	0	0	0	0	0	0	0	0	0
	1	0	4	0	0	0	0	0	0
	2	0	16	0	0	0	0	0	0
	0	0	19	0	0	0	0	0	0
	0	0	2	0	0	0	0	0	0
	0	0	4	0	0	0	0	0	0
	0	0	17	0	0	0	0	0	0
	0	0	3	0	0	0	0	0	0
	0	0	12	0	0	0	0	0	0
	0	0	15	0	0	0	0	0	0
	0	0	6	0	0	0	0	0	0
	0	0	3	0	0	0	0	0	0
	0	0	1	0	0	0	0	0	0
	0	0	19	0	0	0	0	0	0
	0	0	3	0	0	0	0	0	0
	0	0	9	0	0	0	0	0	0
	0	0	14	0	0	0	0	0	0
	0	0	7	0	0	0	0	0	0
	0	0	11	0	0	0	0	0	0
	0	0	3	0	0	0	0	0	0
	0	0	4	0	0	0	0	0	0
	0	0	3	0	0	0	0	0	0
	0	0	17	0	0	0	0	0	0
	0	0	11	0	0	0	0	0	0
	0	0	3	0	0	0	0	0	0
	0	0	17	0	0	4	0	0	0
	0	0	19	0	0	17	0	0	0
	0	0	2	0	0	2	0	0	0
	0	0	1	0	0	2	0	0	0
	0	0	2	0	0	18	0	0	0
	0	0	5	0	0	9	0	0	0
	0	0	7	0	0	3	0	0	5
	0	0	19	0	0	2	0	0	18
	0	0	17	0	0	15	0	0	5
	0	0	4	0	0	16	0	0	6
	0	0		0	0	17	0	0	2
	0	0	50	0	1	1	0	0	1
	0	0	47	0	6	10	0	0	3
	0	0	41	0	10		0	0	6
	0	0	38	0	15	35	0	0	15
	0	0	42	0	1	35	0	1	19
	0	0	49	0	4	28	0	1	17
	0	0	29	0	7	32	0	1	20
	0	5	35	0	6	38	0	1	2
	0	5	35	0	13	47	0	13	2
	1	3	46	0	5	42	0	8	3
	1	3	31	0	3	26	0	2	5
	2	2	39	0	17	27	0	7	8
	0	2	63	0	20	38	0	14	15
	0	1	41	0	17	47	0	5	3
	0	4	43	0	4	48	0	6	15
	0	10	21	0	1	21	0	6	1
	0	9	51	0	3	23	0	3	3
	0	7	24	0	4	40	0	4	8
	0	16	45	0	1	52	0	7	17
	0	5	37	0	1	25	0	7	15
	0	5	31	0	2	55	0	8	17
	0	1	35	0	4	47	0	10	18
	0	8	33	0	3	49	0	12	19
	0	14	35	0	10	44	0	2	18
	0	8	37	0	8	66	0	13	20
	0	7	53	1	7	42	0	8	14
	0	3	48	1	2	43	0	3	18
	1	5	35	1	12	27	0	5
	0	11	40	1	6	41	0	6	38
	0	3	33	1	12	38	0	1	31
	0	1	50	1	15	44	0	18	35
	0	1	58	1	4	50	0	10	54
	0	15	50	2	3	42	0	5	21
	0	1	31	1	5	46	0	5	27
	0	1	27	1	1	37	0	17	28
	0	1	44	1	1	32	0	2	36
	0	2	42	1	11	38	0	1	33
	0	3	41	1	1	44	0	3	40
	0	2	36	1	5	35	0	10	39
	0	8	39	1	2	43	0	11	40
	0	7	31	1	7	40	0	9	25
	0	5	21	1	3	46	0	9	37
	0	5	30	1	12	21	0	5	31
	0	10	28	1	6	37	0	11	29
	1	1	30	1	5	24	0	2	30
	0	1	22	1	6	37	0	2	37
	0	1	46	2	1	38	0	7	49
	0	3	53		1	41	0	7	53
	0	4	64		2	22	0	9	43
	0	2	32		3	40	0	1	37
	0	4	34		2	34	0	3	39
	0	5	48		13	22	0	14	47
	0	6	22		15	46	0	5	26
	0	8	58		23	35	0	4	31
	0	5	49		1	43	0	5	41
	0	3	28		1	31	0	6	37
	0	6	64		2	35	0	10	35
	0	8	46		3	22	0	9	35
	0	5	45		11	34	1	8	29
	0	12	65		8	49	1	3	24
	0	15	42		4	38	1	2	27
		6	35		5	28	1	2	37
		2	52		4	35	3	1	42
		3	44		5	38	1	1	46
		9	29		7	24	2	8	47
		8	37		15	38	1	4	25
		9	31		2	35	1	7	54
		15	26		9	24	2	12	35
		20	32		6	31	1	17	49
		15	41		23	27	1	4	37
		20	50		1	21	2	1	38
		9	22		1	40	1	13	21
		15	39		1	29	2	1	35
		13	46		2	27	2	17	34
		4	30		2	39	1	7	29
		5	53		4	43	1	7	30
		13	60		15	51	1	2	34
		17	69		1	31	1	8	32
		21	21		1	48	2	9	39
		16	22		5	34	1	8	32
		8	21		2	32	1	10	53
			40		6	45		4	46
			51		4	31		5	41
					7	36		3	54
					13	28		6	33
					3	37		2	27
					1	46		8	33
					1	43		11	32
					5	28		1	39
					4	40		2	36
					7	36		9	42
					3	29		15	27
					10	39		19	43
						25		6	34
						26		8	45
						21		1	28
						34		6	22
						33		4	28
						33		15	44
						21		2	42
						32		3	40
						51		17	24
						29		12	41
						45		16	31
						56		14	32
						30		12	38
						22		2	46
						24		12	28
						21		8	27
						29		9	51
						28		12	39
						28			45
						24			28
									44
									29
									41
									42
									40
									30
									33
									22
									30
									58
									44
									62
									23
									58
									35
									64
									55
									32
									36
									21
									23
									21
									40

## Sheet: Pearson corr coeff
Focus	Pearson correlation coefficient per focus
1	0.6
2	0.4
3	0.67
4	0.58
5	0.61
6	0.66
7	0.8
8	0.46
9	0.71
10	0.81
11	0.71
12	0.38
13	0.47
14	0.78
15	0.74
16	0.47
17	0.64
18	0.31
19	0.54
20	0.72
21	0.69
22	0.74
23	0.74
24	0.73
25	0.81
26	0.73
27	0.46
28	0.74
29	0.77
30	0.68
31	0.62
32	0.46
33	0.67
34	0.6
35	0.58
36	0.66
37	0.78
38	0.59
39	0.41
40	0.66
41	0.83
42	0.9
43	0.7
44	0.73
45	0.82
46	0.62
47	0.87
48	0.72
49	0.5
50	0.61
51	0.72
52	0.89
53	0.54
54	0.77
55	0.84
56	0.8
57	0.82
58	0.8
59	0.72
60	0.92
61	0.32
62	0.84
63	0.83
64	0.86
65	0.73
66	0.77
67	0.75
68	0.92
69	0.54
70	0.57
71	0.52
72	0.89
73	0.9
74	0.88
75	0.77
76	0.89
77	0.85
78	0.59
79	0.74
80	0.62
81	0.78
82	0.88
83	0.8
84	0.67
85	0.67
86	0.68
87	0.77
88	0.82
89	0.86
90	0.6
91	0.89
92	0.91
93	0.92
94	0.85
95	0.81
96	0.79
97	0.86
98	0.79
99	0.52
100	0.79
101	0.74

## Sheet: seeds silique dmc1 & DMC1-II3A
	Seeds per Silique
	WT	dmc1	dmc1 + DMC1-II3A #1	dmc1 + DMC1-II3A #2
	58	1	4	5
	49	2	2	4
	52	3	1	6
	54	0	2	4
	57	3	4	2
	52	3	3	4
	56	4	4	0
	52	5	2	5
	46	3	0	2
	52	3	3	2
	48	2	2	3
	50	1	6	5
	54	1	4	2
	52	1	4	6
	54	3	2	2
	56	3	1	0
	52	3	3	1
	52	1	1	3
	58	2	3	4
	60	3	1	2
		6	2	3
		3	3	2
		4	1	2
		1	4	1
		2	2	2
Mean	53.2	2.52	2.56	2.88
SD	3.56297	1.38804	1.38684	1.69115

## Sheet: IU-GUS SDSA DMC1-II3A
	Blue Spots per plant (Spontaneous)
	WT	WT + DMC1-II3A
	9	6
	4	7
	4	13
	7	4
	4	0
	2	0
	4	8
	0	4
	1	17
	5	1
	0	0
	3	6
	8	1
	6	1
	1	1
	7	2
	7	5
	12	3
	2	5
	1	4
	11	4
	5	0
	2	2
	2	11
	2	4
	6	1
	2	11
	5	0
	5	9
	6	3
	1	10
	3	6
	4	2
	2	2
	2	1
	3	10
	11	1
	4	1
	7	0
	5	5
	1	9
	6	10
	6	0
	3	1
	3	4
	1	11
	7	6
	4	11
	2	5
	4	1
	3	2
	5	1
		6
	9	5
	4	7
	4	7
	1	11
	1	5
	5	2
	3
	1	2
	2	11
	3	2
	3	6
	8	1
	5	4
	2	6
	5	4
	4	1
	1	1
	10	9
	2	2
	5	0
	6	3
	2	0
	3	3
	1	2
	7	4
	1	3
	1	2
	3	2
	3	3
	3	0
	2	1
	14	3
	6	2
	10	11
	1	3
	5	6
	1	2
	4	3
	11	0
	4	8
	1	3
	6	4
	15	1
	2	3
	3	0
	4	8
	7	5
	3	1
	2	14
	11	5
	7	1
	6	1
	2	0
	4	5
	15	7
	18	7
	4	10
	3	5
	3	2
		3
	0	4
	3	9
	1	4
	1	13
	1
	0	3
	8	8
	1	10
	2	3
	2	1
	2	14
	3	0
	0	0
	1	10
	2	3
	5	1
	8	3
	3	8
	4	7
	4	2
	4	5
	15	6
	1	6
	4	12
	3	23
	7	0
	2	5
	1	0
	4	6
	0	3
	5	8
	4	3
	0	7
	2	8
	4	14
	9	25
	10	6
	6	5
	3	3
	4	16
	1	0
	2	12
	3	4
	2	6
	1	1
	1	10
	10	18
	0	1
	17	1
	1	1
	1	6
	3	5
	10	11
	7	9
	8	6
	9	1
		2
		1
		0
		4
		16
